# Supplementary material for: Tungsten Diselenide Nanoparticles Produced via Femtosecond Ablation for SERS and Theranostics Applications
Source: Nanomaterials (Basel). 2024 Dec 24;15(1):4. doi: 10.3390/nano15010004 (PMC11721788; doi:10.3390/nano15010004)
Supplement: Supplementary file 1 [file nanomaterials-15-00004-s001.zip]

Archive with 1 entries (1 files):
- nanomaterials-3353080-supplementary.pdf
